# Supplementary material for: The Conformations of Isolated Gallic Acid: A Laser-Ablation Rotational Study
Source: Molecules. 2022 Dec 24;28(1):159. doi: 10.3390/molecules28010159 (PMC9822196; doi:10.3390/molecules28010159)
Supplement: Supplementary file 1 [file molecules-28-00159-s001.zip]

Archive with 1 entries (1 files):
- molecules-2087187-supplementary.pdf
